# Supplementary material for: Immediate Dentin Sealing for Adhesive Cementation of Indirect Restorations: A Systematic Review and Meta-Analysis
Source: Gels. 2022 Mar 11;8(3):175. doi: 10.3390/gels8030175 (PMC8955250; doi:10.3390/gels8030175)
Supplement: Supplementary file 1 [file gels-08-00175-s001.zip]

Archive with 1 entries (1 files):
- gels-1619497-supplementary.pdf
